# Supplementary material for: Aqueous Binary Mixtures of Stearic Acid and Its Hydroxylated Counterpart 12-Hydroxystearic Acid: Cascade of Morphological Transitions at Room Temperature
Source: Molecules. 2023 May 25;28(11):4336. doi: 10.3390/molecules28114336 (PMC10254635; doi:10.3390/molecules28114336)
Supplement: Supplementary file 1 [file molecules-28-04336-s001.zip]

Archive with 1 entries (1 files):
- molecules-2389446-supplementary.pdf
